# Supplementary material for: The spike gating flow: A hierarchical structure-based spiking neural network for online gesture recognition
Source: Front Neurosci. 2022 Nov 2;16:923587. doi: 10.3389/fnins.2022.923587 (PMC9667043; doi:10.3389/fnins.2022.923587)
Supplement: Supplementary file 1 [file Data_Sheet_1.ZIP]

Archive with 60 entries (53 files):
- Appendix/
- Appendix/tex/
- __MACOSX/Appendix/._tex
- Appendix/.DS_Store
- __MACOSX/Appendix/._.DS_Store
- Appendix/SGF_supplementary_material.pdf
- __MACOSX/Appendix/._SGF_supplementary_material.pdf
- Appendix/ref.bib
- __MACOSX/Appendix/._ref.bib
- Appendix/SGF_SupplementaryMaterial.tex
- __MACOSX/Appendix/._SGF_SupplementaryMaterial.tex
- Appendix/tex/.DS_Store
- __MACOSX/Appendix/tex/._.DS_Store
- Appendix/tex/appendixB.tex
- __MACOSX/Appendix/tex/._appendixB.tex
- Appendix/tex/appendixA.tex
- __MACOSX/Appendix/tex/._appendixA.tex
- SGF_code_submit/
- SGF_code_submit/SensingLayer.py
- SGF_code_submit/visualization_utils.py
- SGF_code_submit/vote_infer.py
- SGF_code_submit/process_dvs_gesture.py
- SGF_code_submit/cfg.py
- SGF_code_submit/Neuron.py
- SGF_code_submit/.DS_Store
- __MACOSX/SGF_code_submit/._.DS_Store
- SGF_code_submit/BaseLayer.py
- SGF_code_submit/expert.py
- SGF_code_submit/output/
- SGF_code_submit/logger.py
- SGF_code_submit/Visualization.py
- SGF_code_submit/README.md
- SGF_code_submit/npy_to_txt.py
- SGF_code_submit/STLayer.py
- SGF_code_submit/events_timeslices.py
- SGF_code_submit/agent.py
- SGF_code_submit/train.py
- SGF_code_submit/sys_profiling.py
- SGF_code_submit/inference.py
- SGF_code_submit/write_excel.py
- SGF_code_submit/dvsgesture_t.py
- SGF_code_submit/main.py
- SGF_code_submit/data/
- SGF_code_submit/knowledge.py
- SGF_code_submit/base.py
- SGF_code_submit/prior_knowledge.py
- SGF_code_submit/dvsgesture_i.py
- SGF_code_submit/output/.DS_Store
- __MACOSX/SGF_code_submit/output/._.DS_Store
- SGF_code_submit/output/dvsframe/
- SGF_code_submit/data/.DS_Store
- __MACOSX/SGF_code_submit/data/._.DS_Store
- SGF_code_submit/data/example/
- SGF_code_submit/data/example/UnitA_information.txt
- SGF_code_submit/data/example/UnitC_id.txt
- SGF_code_submit/data/example/UnitA_id.txt
- SGF_code_submit/data/example/train_result.log
- SGF_code_submit/data/example/UnitC_information.txt
- video_demo.mp4
- __MACOSX/._video_demo.mp4
