# Supplementary material for: The spike gating flow: A hierarchical structure-based spiking neural network for online gesture recognition
Source: Front Neurosci. 2022 Nov 2;16:923587. doi: 10.3389/fnins.2022.923587 (PMC9667043; doi:10.3389/fnins.2022.923587)
Supplement: Supplementary file 1 [file Data_Sheet_1.ZIP › Appendix/ref.bib]

%1 face recognition DL
@inproceedings{DBLP:conf/iccvw/HuYYKCLH15,
  author    = {Guosheng Hu and
               Yongxin Yang and
               Dong Yi and
               Josef Kittler and
               William J. Christmas and
               Stan Z. Li and
               Timothy M. Hospedales},
  title     = {When Face Recognition Meets with Deep Learning: An Evaluation of Convolutional
               Neural Networks for Face Recognition},
  booktitle = {2015 {IEEE} International Conference on Computer Vision Workshop,
               {ICCV} Workshops 2015, Santiago, Chile, December 7-13, 2015},
  pages     = {384--392},
  publisher = {{IEEE} Computer Society},
  year      = {2015},
  url       = {https://doi.org/10.1109/ICCVW.2015.58},
  doi       = {10.1109/ICCVW.2015.58},
  timestamp = {Wed, 16 Oct 2019 14:14:51 +0200},
  biburl    = {https://dblp.org/rec/conf/iccvw/HuYYKCLH15.bib},
  bibsource = {dblp computer science bibliography, https://dblp.org}
}

%2 imagenet
@inproceedings{DBLP:conf/nips/KrizhevskySH12,
  author    = {Alex Krizhevsky and
               Ilya Sutskever and
               Geoffrey E. Hinton},
  editor    = {Peter L. Bartlett and
               Fernando C. N. Pereira and
               Christopher J. C. Burges and
               L{\'{e}}on Bottou and
               Kilian Q. Weinberger},
  title     = {ImageNet Classification with Deep Convolutional Neural Networks},
  booktitle = {Advances in Neural Information Processing Systems 25: 26th Annual
               Conference on Neural Information Processing Systems 2012. Proceedings
               of a meeting held December 3-6, 2012, Lake Tahoe, Nevada, United States},
  pages     = {1106--1114},
  year      = {2012},
  url       = {https://proceedings.neurips.cc/paper/2012/hash/c399862d3b9d6b76c8436e924a68c45b-Abstract.html},
  timestamp = {Thu, 21 Jan 2021 15:15:23 +0100},
  biburl    = {https://dblp.org/rec/conf/nips/KrizhevskySH12.bib},
  bibsource = {dblp computer science bibliography, https://dblp.org}
}

%3 ResNet
@inproceedings{DBLP:conf/cvpr/HeZRS16,
  author    = {Kaiming He and
               Xiangyu Zhang and
               Shaoqing Ren and
               Jian Sun},
  title     = {Deep Residual Learning for Image Recognition},
  booktitle = {2016 {IEEE} Conference on Computer Vision and Pattern Recognition,
               {CVPR} 2016, Las Vegas, NV, USA, June 27-30, 2016},
  pages     = {770--778},
  publisher = {{IEEE} Computer Society},
  year      = {2016},
  url       = {https://doi.org/10.1109/CVPR.2016.90},
  doi       = {10.1109/CVPR.2016.90},
  timestamp = {Wed, 16 Oct 2019 14:14:50 +0200},
  biburl    = {https://dblp.org/rec/conf/cvpr/HeZRS16.bib},
  bibsource = {dblp computer science bibliography, https://dblp.org}
}

% dynamic feature
@article {Purves4750,
	author = {Purves, Dale and Monson, Brian B. and Sundararajan, Janani and Wojtach, William T.},
	title = {How biological vision succeeds in the physical world},
	volume = {111},
	number = {13},
	pages = {4750--4755},
	year = {2014},
	doi = {10.1073/pnas.1311309111},
	publisher = {National Academy of Sciences},
	abstract = {Biological visual systems cannot measure the properties that define the physical world. Nonetheless, visually guided behaviors of humans and other animals are routinely successful. The purpose of this article is to consider how this feat is accomplished. Most concepts of vision propose, explicitly or implicitly, that visual behavior depends on recovering the sources of stimulus features either directly or by a process of statistical inference. Here we argue that, given the inability of the visual system to access the properties of the world, these conceptual frameworks cannot account for the behavioral success of biological vision. The alternative we present is that the visual system links the frequency of occurrence of biologically determined stimuli to useful perceptual and behavioral responses without recovering real-world properties. The evidence for this interpretation of vision is that the frequency of occurrence of stimulus patterns predicts many basic aspects of what we actually see. This strategy provides a different way of conceiving the relationship between objective reality and subjective experience, and offers a way to understand the operating principles of visual circuitry without invoking feature detection, representation, or probabilistic inference.},
	issn = {0027-8424},
	URL = {https://www.pnas.org/content/111/13/4750},
	eprint = {https://www.pnas.org/content/111/13/4750.full.pdf},
	journal = {Proceedings of the National Academy of Sciences}
}

%4 sparse nn
@inproceedings{DBLP:conf/cvpr/LiuWFTP15,
  author    = {Baoyuan Liu and
               Min Wang and
               Hassan Foroosh and
               Marshall F. Tappen and
               Marianna Pensky},
  title     = {Sparse Convolutional Neural Networks},
  booktitle = {{IEEE} Conference on Computer Vision and Pattern Recognition, {CVPR}
               2015, Boston, MA, USA, June 7-12, 2015},
  pages     = {806--814},
  publisher = {{IEEE} Computer Society},
  year      = {2015},
  url       = {https://doi.org/10.1109/CVPR.2015.7298681},
  doi       = {10.1109/CVPR.2015.7298681},
  timestamp = {Wed, 16 Oct 2019 14:14:50 +0200},
  biburl    = {https://dblp.org/rec/conf/cvpr/LiuWFTP15.bib},
  bibsource = {dblp computer science bibliography, https://dblp.org}
}

%5
@inproceedings{DBLP:conf/nips/WenWWCL16,
  author    = {Wei Wen and
               Chunpeng Wu and
               Yandan Wang and
               Yiran Chen and
               Hai Li},
  editor    = {Daniel D. Lee and
               Masashi Sugiyama and
               Ulrike von Luxburg and
               Isabelle Guyon and
               Roman Garnett},
  title     = {Learning Structured Sparsity in Deep Neural Networks},
  booktitle = {Advances in Neural Information Processing Systems 29: Annual Conference
               on Neural Information Processing Systems 2016, December 5-10, 2016,
               Barcelona, Spain},
  pages     = {2074--2082},
  year      = {2016},
  url       = {https://proceedings.neurips.cc/paper/2016/hash/41bfd20a38bb1b0bec75acf0845530a7-Abstract.html},
  timestamp = {Thu, 21 Jan 2021 15:15:22 +0100},
  biburl    = {https://dblp.org/rec/conf/nips/WenWWCL16.bib},
  bibsource = {dblp computer science bibliography, https://dblp.org}
}

%6
@inproceedings{DBLP:conf/glvlsi/LiuZWZZS21,
  author    = {Shiwei Liu and
               Zihao Zhao and
               Yanhong Wang and
               Qiaosha Zou and
               Yiyun Zhang and
               C.{-}J. Richard Shi},
  editor    = {Yiran Chen and
               Victor V. Zhirnov and
               Avesta Sasan and
               Ioannis Savidis},
  title     = {Systolic-Array Deep-Learning Acceleration Exploring Pattern-Indexed
               Coordinate-Assisted Sparsity for Real-Time On-Device Speech Processing},
  booktitle = {{GLSVLSI} '21: Great Lakes Symposium on {VLSI} 2021, Virtual Event,
               USA, June 22-25, 2021},
  pages     = {353--358},
  publisher = {{ACM}},
  year      = {2021},
  url       = {https://doi.org/10.1145/3453688.3461530},
  doi       = {10.1145/3453688.3461530},
  timestamp = {Mon, 21 Jun 2021 14:13:47 +0200},
  biburl    = {https://dblp.org/rec/conf/glvlsi/LiuZWZZS21.bib},
  bibsource = {dblp computer science bibliography, https://dblp.org}
}

%7 snn review
@article{DBLP:journals/nn/LoboSBK20,
  author    = {Jesus L. Lobo and
               Javier Del Ser and
               Albert Bifet and
               Nikola K. Kasabov},
  title     = {Spiking Neural Networks and online learning: An overview and perspectives},
  journal   = {Neural Networks},
  volume    = {121},
  pages     = {88--100},
  year      = {2020},
  url       = {https://doi.org/10.1016/j.neunet.2019.09.004},
  doi       = {10.1016/j.neunet.2019.09.004},
  timestamp = {Sun, 25 Jul 2021 11:38:48 +0200},
  biburl    = {https://dblp.org/rec/journals/nn/LoboSBK20.bib},
  bibsource = {dblp computer science bibliography, https://dblp.org}
}

%8 steve furber
@incollection{DBLP:series/sci/FurberT08,
  author    = {Steve B. Furber and
               Steve Temple},
  editor    = {John Fulcher and
               Lakhmi C. Jain},
  title     = {Neural Systems Engineering},
  booktitle = {Computational Intelligence: {A} Compendium},
  series    = {Studies in Computational Intelligence},
  volume    = {115},
  pages     = {763--796},
  publisher = {Springer},
  year      = {2008},
  url       = {https://doi.org/10.1007/978-3-540-78293-3\_18},
  doi       = {10.1007/978-3-540-78293-3\_18},
  timestamp = {Wed, 14 Nov 2018 10:12:18 +0100},
  biburl    = {https://dblp.org/rec/series/sci/FurberT08.bib},
  bibsource = {dblp computer science bibliography, https://dblp.org}
}

@ARTICLE{10.3389/fnins.2018.00331,
AUTHOR={Wu, Yujie and Deng, Lei and Li, Guoqi and Zhu, Jun and Shi, Luping},   
TITLE={Spatio-Temporal Backpropagation for Training High-Performance Spiking Neural Networks}, 
JOURNAL={Frontiers in Neuroscience},      
VOLUME={12},     
PAGES={331},     
YEAR={2018},      
URL={https://www.frontiersin.org/article/10.3389/fnins.2018.00331},       
DOI={10.3389/fnins.2018.00331},      
ISSN={1662-453X},   
ABSTRACT={Spiking neural networks (SNNs) are promising in ascertaining brain-like behaviors since spikes are capable of encoding spatio-temporal information. Recent schemes, e.g., pre-training from artificial neural networks (ANNs) or direct training based on backpropagation (BP), make the high-performance supervised training of SNNs possible. However, these methods primarily fasten more attention on its spatial domain information, and the dynamics in temporal domain are attached less significance. Consequently, this might lead to the performance bottleneck, and scores of training techniques shall be additionally required. Another underlying problem is that the spike activity is naturally non-differentiable, raising more difficulties in supervised training of SNNs. In this paper, we propose a spatio-temporal backpropagation (STBP) algorithm for training high-performance SNNs. In order to solve the non-differentiable problem of SNNs, an approximated derivative for spike activity is proposed, being appropriate for gradient descent training. The STBP algorithm combines the layer-by-layer spatial domain (SD) and the timing-dependent temporal domain (TD), and does not require any additional complicated skill. We evaluate this method through adopting both the fully connected and convolutional architecture on the static MNIST dataset, a custom object detection dataset, and the dynamic N-MNIST dataset. Results bespeak that our approach achieves the best accuracy compared with existing state-of-the-art algorithms on spiking networks. This work provides a new perspective to investigate the high-performance SNNs for future brain-like computing paradigm with rich spatio-temporal dynamics.}
}

%10 DVS Gesture
@inproceedings{DBLP:conf/cvpr/AmirTBMMNNAGMKD17,
  author    = {Arnon Amir and
               Brian Taba and
               David J. Berg and
               Timothy Melano and
               Jeffrey L. McKinstry and
               Carmelo di Nolfo and
               Tapan K. Nayak and
               Alexander Andreopoulos and
               Guillaume Garreau and
               Marcela Mendoza and
               Jeff Kusnitz and
               Michael DeBole and
               Steven K. Esser and
               Tobi Delbr{\"{u}}ck and
               Myron Flickner and
               Dharmendra S. Modha},
  title     = {A Low Power, Fully Event-Based Gesture Recognition System},
  booktitle = {2017 {IEEE} Conference on Computer Vision and Pattern Recognition,
               {CVPR} 2017, Honolulu, HI, USA, July 21-26, 2017},
  pages     = {7388--7397},
  publisher = {{IEEE} Computer Society},
  year      = {2017},
  url       = {https://doi.org/10.1109/CVPR.2017.781},
  doi       = {10.1109/CVPR.2017.781},
  timestamp = {Wed, 16 Oct 2019 14:14:50 +0200},
  biburl    = {https://dblp.org/rec/conf/cvpr/AmirTBMMNNAGMKD17.bib},
  bibsource = {dblp computer science bibliography, https://dblp.org}
}

@ARTICLE{10.3389/fnins.2016.00508,
AUTHOR={Lee, Jun Haeng and Delbruck, Tobi and Pfeiffer, Michael},   
TITLE={Training Deep Spiking Neural Networks Using Backpropagation},
JOURNAL={Frontiers in Neuroscience},      
VOLUME={10},      
PAGES={508},     
YEAR={2016},      
URL={https://www.frontiersin.org/article/10.3389/fnins.2016.00508},
DOI={10.3389/fnins.2016.00508},      
ISSN={1662-453X},   
ABSTRACT={Deep spiking neural networks (SNNs) hold the potential for improving the latency and energy efficiency of deep neural networks through data-driven event-based computation. However, training such networks is difficult due to the non-differentiable nature of spike events. In this paper, we introduce a novel technique, which treats the membrane potentials of spiking neurons as differentiable signals, where discontinuities at spike times are considered as noise. This enables an error backpropagation mechanism for deep SNNs that follows the same principles as in conventional deep networks, but works directly on spike signals and membrane potentials. Compared with previous methods relying on indirect training and conversion, our technique has the potential to capture the statistics of spikes more precisely. We evaluate the proposed framework on artificially generated events from the original MNIST handwritten digit benchmark, and also on the N-MNIST benchmark recorded with an event-based dynamic vision sensor, in which the proposed method reduces the error rate by a factor of more than three compared to the best previous SNN, and also achieves a higher accuracy than a conventional convolutional neural network (CNN) trained and tested on the same data. We demonstrate in the context of the MNIST task that thanks to their event-driven operation, deep SNNs (both fully connected and convolutional) trained with our method achieve accuracy equivalent with conventional neural networks. In the N-MNIST example, equivalent accuracy is achieved with about five times fewer computational operations.}
}

@inproceedings{DBLP:conf/nips/ZhangL19,
  author    = {Wenrui Zhang and
               Peng Li},
  editor    = {Hanna M. Wallach and
               Hugo Larochelle and
               Alina Beygelzimer and
               Florence d'Alch{\'{e}}{-}Buc and
               Emily B. Fox and
               Roman Garnett},
  title     = {Spike-Train Level Backpropagation for Training Deep Recurrent Spiking
               Neural Networks},
  booktitle = {Advances in Neural Information Processing Systems 32: Annual Conference
               on Neural Information Processing Systems 2019, NeurIPS 2019, December
               8-14, 2019, Vancouver, BC, Canada},
  pages     = {7800--7811},
  year      = {2019},
  url       = {https://proceedings.neurips.cc/paper/2019/hash/f42a37d114a480b6b57b60ea9a14a9d2-Abstract.html},
  timestamp = {Fri, 09 Apr 2021 18:40:44 +0200},
  biburl    = {https://dblp.org/rec/conf/nips/ZhangL19.bib},
  bibsource = {dblp computer science bibliography, https://dblp.org}
}

%13
@article{10.1162/0899766053630332,
    author = {Eliasmith, Chris},
    title = "{A Unified Approach to Building and Controlling Spiking Attractor Networks}",
    journal = {Neural Computation},
    volume = {17},
    number = {6},
    pages = {1276-1314},
    year = {2005},
    month = {06},
    abstract = "{Extending work in Eliasmith and Anderson (2003), we employ a general framework to construct biologically plausible simulations of the three classes of attractor networks relevant for biological systems: static (point, line, ring, and plane) attractors, cyclic attractors, and chaotic attractors. We discuss these attractors in the context of the neural systems that they have been posited to help explain: eye control, working memory, and head direction; locomotion (specifically swimming); and olfaction, respectively. We then demonstrate how to introduce control into these models. The addition of control shows how attractor networks can be used as subsystems in larger neural systems, demonstrates how a much larger class of networks can be related to attractor networks, and makes it clear how attractor networks can be exploited for various information processing tasks in neurobiological systems.}",
    issn = {0899-7667},
    doi = {10.1162/0899766053630332},
    url = {https://doi.org/10.1162/0899766053630332},
    eprint = {https://direct.mit.edu/neco/article-pdf/17/6/1276/816314/0899766053630332.pdf},
}

%14
@ARTICLE{10.3389/fninf.2013.00048,
AUTHOR={Bekolay, Trevor and Bergstra, James and Hunsberger, Eric and DeWolf, Travis and Stewart, Terrence and Rasmussen, Daniel and Choo, Xuan and Voelker, Aaron and Eliasmith, Chris},   
TITLE={Nengo: a Python tool for building large-scale functional brain models},      
JOURNAL={Frontiers in Neuroinformatics},      
VOLUME={7},      
PAGES={48},     
YEAR={2014},      
URL={https://www.frontiersin.org/article/10.3389/fninf.2013.00048}, 
DOI={10.3389/fninf.2013.00048},      
ISSN={1662-5196},   
ABSTRACT={Neuroscience currently lacks a comprehensive theory of how cognitive processes can be implemented in a biological substrate. The Neural Engineering Framework (NEF) proposes one such theory, but has not yet gathered significant empirical support, partly due to the technical challenge of building and simulating large-scale models with the NEF. Nengo is a software tool that can be used to build and simulate large-scale models based on the NEF; currently, it is the primary resource for both teaching how the NEF is used, and for doing research that generates specific NEF models to explain experimental data. Nengo 1.4, which was implemented in Java, was used to create Spaun, the world's largest functional brain model (Eliasmith et al., <xref ref-type="bibr" rid="B15">2012</xref>). Simulating Spaun highlighted limitations in Nengo 1.4's ability to support model construction with simple syntax, to simulate large models quickly, and to collect large amounts of data for subsequent analysis. This paper describes Nengo 2.0, which is implemented in Python and overcomes these limitations. It uses simple and extendable syntax, simulates a benchmark model on the scale of Spaun 50 times faster than Nengo 1.4, and has a flexible mechanism for collecting simulation results.}
}

%15 LMU
@inproceedings{DBLP:conf/nips/VoelkerKE19,
  author    = {Aaron Voelker and
               Ivana Kajic and
               Chris Eliasmith},
  editor    = {Hanna M. Wallach and
               Hugo Larochelle and
               Alina Beygelzimer and
               Florence d'Alch{\'{e}}{-}Buc and
               Emily B. Fox and
               Roman Garnett},
  title     = {Legendre Memory Units: Continuous-Time Representation in Recurrent
               Neural Networks},
  booktitle = {Advances in Neural Information Processing Systems 32: Annual Conference
               on Neural Information Processing Systems 2019, NeurIPS 2019, December
               8-14, 2019, Vancouver, BC, Canada},
  pages     = {15544--15553},
  year      = {2019},
  url       = {https://proceedings.neurips.cc/paper/2019/hash/952285b9b7e7a1be5aa7849f32ffff05-Abstract.html},
  timestamp = {Thu, 21 Jan 2021 15:15:20 +0100},
  biburl    = {https://dblp.org/rec/conf/nips/VoelkerKE19.bib},
  bibsource = {dblp computer science bibliography, https://dblp.org}
}

%16
@article{DBLP:journals/corr/abs-2110-02402,
  author    = {Narsimha Chilkuri and
               Eric Hunsberger and
               Aaron Voelker and
               Gurshaant Malik and
               Chris Eliasmith},
  title     = {Language Modeling using LMUs: 10x Better Data Efficiency or Improved
               Scaling Compared to Transformers},
  journal   = {CoRR},
  volume    = {abs/2110.02402},
  year      = {2021},
  url       = {https://arxiv.org/abs/2110.02402},
  eprinttype = {arXiv},
  eprint    = {2110.02402},
  timestamp = {Fri, 08 Oct 2021 15:47:55 +0200},
  biburl    = {https://dblp.org/rec/journals/corr/abs-2110-02402.bib},
  bibsource = {dblp computer science bibliography, https://dblp.org}
}

%17
@article{DBLP:journals/corr/abs-2001-10159,
  author    = {Junwen Luo and
               Jiaoyan Chen},
  title     = {An Internal Clock Based Space-time Neural Network for Motion Speed
               Recognition},
  journal   = {CoRR},
  volume    = {abs/2001.10159},
  year      = {2020},
  url       = {https://arxiv.org/abs/2001.10159},
  eprinttype = {arXiv},
  eprint    = {2001.10159},
  timestamp = {Thu, 30 Jan 2020 18:46:36 +0100},
  biburl    = {https://dblp.org/rec/journals/corr/abs-2001-10159.bib},
  bibsource = {dblp computer science bibliography, https://dblp.org}
}

%18 FORCE learning
@article{SUSSILLO2009544,
title = {Generating Coherent Patterns of Activity from Chaotic Neural Networks},
journal = {Neuron},
volume = {63},
number = {4},
pages = {544-557},
year = {2009},
issn = {0896-6273},
doi = {https://doi.org/10.1016/j.neuron.2009.07.018},
url = {https://www.sciencedirect.com/science/article/pii/S0896627309005479},
author = {David Sussillo and L.F. Abbott},
keywords = {SYSNEURO},
abstract = {Summary
Neural circuits display complex activity patterns both spontaneously and when responding to a stimulus or generating a motor output. How are these two forms of activity related? We develop a procedure called FORCE learning for modifying synaptic strengths either external to or within a model neural network to change chaotic spontaneous activity into a wide variety of desired activity patterns. FORCE learning works even though the networks we train are spontaneously chaotic and we leave feedback loops intact and unclamped during learning. Using this approach, we construct networks that produce a wide variety of complex output patterns, input-output transformations that require memory, multiple outputs that can be switched by control inputs, and motor patterns matching human motion capture data. Our results reproduce data on premovement activity in motor and premotor cortex, and suggest that synaptic plasticity may be a more rapid and powerful modulator of network activity than generally appreciated.}
}

%19 STDP
@article{STDP,
author = {Caporale, Natalia and Dan, Yang},
title = {Spike Timing–Dependent Plasticity: A Hebbian Learning Rule},
journal = {Annual Review of Neuroscience},
volume = {31},
number = {1},
pages = {25-46},
year = {2008},
doi = {10.1146/annurev.neuro.31.060407.125639},
    note ={PMID: 18275283},
URL = { 
        https://doi.org/10.1146/annurev.neuro.31.060407.125639
},
eprint = { 
        https://doi.org/10.1146/annurev.neuro.31.060407.125639
},
    abstract = { Spike timing–dependent plasticity (STDP) as a Hebbian synaptic learning rule has been demonstrated in various neural circuits over a wide spectrum of species, from insects to humans. The dependence of synaptic modification on the order of pre- and postsynaptic spiking within a critical window of tens of milliseconds has profound functional implications. Over the past decade, significant progress has been made in understanding the cellular mechanisms of STDP at both excitatory and inhibitory synapses and of the associated changes in neuronal excitability and synaptic integration. Beyond the basic asymmetric window, recent studies have also revealed several layers of complexity in STDP, including its dependence on dendritic location, the nonlinear integration of synaptic modification induced by complex spike trains, and the modulation of STDP by inhibitory and neuromodulatory inputs. Finally, the functional consequences of STDP have been examined directly in an increasing number of neural circuits in vivo. }
}


%20 rapid
@article{DBLP:journals/corr/abs-1906-07067,
  author    = {Nabil Imam and
               Thomas A. Cleland},
  title     = {Rapid online learning and robust recall in a neuromorphic olfactory
               circuit},
  journal   = {CoRR},
  volume    = {abs/1906.07067},
  year      = {2019},
  url       = {http://arxiv.org/abs/1906.07067},
  eprinttype = {arXiv},
  eprint    = {1906.07067},
  timestamp = {Mon, 24 Jun 2019 17:28:45 +0200},
  biburl    = {https://dblp.org/rec/journals/corr/abs-1906-07067.bib},
  bibsource = {dblp computer science bibliography, https://dblp.org}
}

%21 dvs
@article{DBLP:journals/jssc/PoschMW11,
  author    = {Christoph Posch and
               Daniel Matolin and
               Rainer Wohlgenannt},
  title     = {A {QVGA} 143 dB Dynamic Range Frame-Free {PWM} Image Sensor With Lossless
               Pixel-Level Video Compression and Time-Domain {CDS}},
  journal   = {{IEEE} J. Solid State Circuits},
  volume    = {46},
  number    = {1},
  pages     = {259--275},
  year      = {2011},
  url       = {https://doi.org/10.1109/JSSC.2010.2085952},
  doi       = {10.1109/JSSC.2010.2085952},
  timestamp = {Sun, 30 Aug 2020 00:13:47 +0200},
  biburl    = {https://dblp.org/rec/journals/jssc/PoschMW11.bib},
  bibsource = {dblp computer science bibliography, https://dblp.org}
}

%22 animal
@article{Zador2019ACO,
  title={A critique of pure learning and what artificial neural networks can learn from animal brains},
  author={Anthony M. Zador},
  journal={Nature Communications},
  year={2019},
  volume={10}
}

% cell assemblies theories
@article {mullerENEURO.0533-19.2020,
	author = {M{\"u}ller, Michael G. and Papadimitriou, Christos H. and Maass, Wolfgang and Legenstein, Robert},
	title = {A Model for Structured Information Representation in Neural Networks of the Brain},
	volume = {7},
	number = {3},
	elocation-id = {ENEURO.0533-19.2020},
	year = {2020},
	doi = {10.1523/ENEURO.0533-19.2020},
	publisher = {Society for Neuroscience},
	abstract = {Humans can reason at an abstract level and structure information into abstract categories, but the underlying neural processes have remained unknown. Recent experimental data provide the hint that this is likely to involve specific subareas of the brain from which structural information can be decoded. Based on this data, we introduce the concept of assembly projections, a general principle for attaching structural information to content in generic networks of spiking neurons. According to the assembly projections principle, structure-encoding assemblies emerge and are dynamically attached to content representations through Hebbian plasticity mechanisms. This model provides the basis for explaining a number of experimental data and provides a basis for modeling abstract computational operations of the brain.},
	URL = {https://www.eneuro.org/content/7/3/ENEURO.0533-19.2020},
	eprint = {https://www.eneuro.org/content/7/3/ENEURO.0533-19.2020.full.pdf},
	journal = {eNeuro}
}

% C3D
@inproceedings{DBLP:conf/iccv/TranBFTP15,
  author    = {Du Tran and
               Lubomir D. Bourdev and
               Rob Fergus and
               Lorenzo Torresani and
               Manohar Paluri},
  title     = {Learning Spatiotemporal Features with 3D Convolutional Networks},
  booktitle = {2015 {IEEE} International Conference on Computer Vision, {ICCV} 2015,
               Santiago, Chile, December 7-13, 2015},
  pages     = {4489--4497},
  publisher = {{IEEE} Computer Society},
  year      = {2015},
  url       = {https://doi.org/10.1109/ICCV.2015.510},
  doi       = {10.1109/ICCV.2015.510},
  timestamp = {Wed, 16 Oct 2019 14:14:51 +0200},
  biburl    = {https://dblp.org/rec/conf/iccv/TranBFTP15.bib},
  bibsource = {dblp computer science bibliography, https://dblp.org}
}


@inproceedings{DBLP:conf/ijcnn/GeorgeBDMB20,
  author    = {Arun M. George and
               Dighanchal Banerjee and
               Sounak Dey and
               Arijit Mukherjee and
               P. Balamurali},
  title     = {A Reservoir-based Convolutional Spiking Neural Network for Gesture
               Recognition from {DVS} Input},
  booktitle = {2020 International Joint Conference on Neural Networks, {IJCNN} 2020,
               Glasgow, United Kingdom, July 19-24, 2020},
  pages     = {1--9},
  publisher = {{IEEE}},
  year      = {2020},
  url       = {https://doi.org/10.1109/IJCNN48605.2020.9206681},
  doi       = {10.1109/IJCNN48605.2020.9206681},
  timestamp = {Tue, 06 Oct 2020 15:44:35 +0200},
  biburl    = {https://dblp.org/rec/conf/ijcnn/GeorgeBDMB20.bib},
  bibsource = {dblp computer science bibliography, https://dblp.org}
}

@article {Perez-Nieves2020.12.18.423468,
	author = {Perez-Nieves, Nicolas and Leung, Vincent C. H. and Dragotti, Pier Luigi and Goodman, Dan F. M.},
	title = {Neural heterogeneity promotes robust learning},
	elocation-id = {2020.12.18.423468},
	year = {2021},
	doi = {10.1038/s41467-021-26022-3},
	publisher = {Cold Spring Harbor Laboratory},
	abstract = {The brain has a hugely diverse, heterogeneous structure. Whether or not heterogeneity at the neural level plays a functional role remains unclear, and has been relatively little explored in models which are often highly homogeneous. We compared the performance of spiking neural networks trained to carry out tasks of real-world difficulty, with varying degrees of heterogeneity, and found that it substantially improved task performance. Learning was more stable and robust, particularly for tasks with a rich temporal structure. In addition, the distribution of neuronal parameters in the trained networks closely matches those observed experimentally. We suggest that the heterogeneity observed in the brain may be more than just the byproduct of noisy processes, but rather may serve an active and important role in allowing animals to learn in changing environments.Summary Neural heterogeneity is metabolically efficient for learning, and optimal parameter distribution matches experimental data.Competing Interest StatementThe authors have declared no competing interest.},
	URL = {https://www.biorxiv.org/content/early/2021/03/22/2020.12.18.423468},
	eprint = {https://www.biorxiv.org/content/early/2021/03/22/2020.12.18.423468.full.pdf},
	journal = {Nature Communications}
}

% PointNet
@inproceedings{DBLP:conf/cvpr/QiSMG17,
  author    = {Charles Ruizhongtai Qi and
               Hao Su and
               Kaichun Mo and
               Leonidas J. Guibas},
  title     = {PointNet: Deep Learning on Point Sets for 3D Classification and Segmentation},
  booktitle = {2017 {IEEE} Conference on Computer Vision and Pattern Recognition,
               {CVPR} 2017, Honolulu, HI, USA, July 21-26, 2017},
  pages     = {77--85},
  publisher = {{IEEE} Computer Society},
  year      = {2017},
  url       = {https://doi.org/10.1109/CVPR.2017.16},
  doi       = {10.1109/CVPR.2017.16},
  timestamp = {Wed, 11 Nov 2020 08:48:18 +0100},
  biburl    = {https://dblp.org/rec/conf/cvpr/QiSMG17.bib},
  bibsource = {dblp computer science bibliography, https://dblp.org}
}

% PAT
@inproceedings{DBLP:conf/cvpr/YangZNLLZT19,
  author    = {Jiancheng Yang and
               Qiang Zhang and
               Bingbing Ni and
               Linguo Li and
               Jinxian Liu and
               Mengdie Zhou and
               Qi Tian},
  title     = {Modeling Point Clouds With Self-Attention and Gumbel Subset Sampling},
  booktitle = {{IEEE} Conference on Computer Vision and Pattern Recognition, {CVPR}
               2019, Long Beach, CA, USA, June 16-20, 2019},
  pages     = {3323--3332},
  publisher = {Computer Vision Foundation / {IEEE}},
  year      = {2019},
  url       = {http://openaccess.thecvf.com/content\_CVPR\_2019/html/Yang\_Modeling\_Point\_Clouds\_With\_Self-Attention\_and\_Gumbel\_Subset\_Sampling\_CVPR\_2019\_paper.html},
  doi       = {10.1109/CVPR.2019.00344},
  timestamp = {Mon, 25 Oct 2021 18:06:08 +0200},
  biburl    = {https://dblp.org/rec/conf/cvpr/YangZNLLZT19.bib},
  bibsource = {dblp computer science bibliography, https://dblp.org}
}

% event vision survey
@ARTICLE{9138762,
  author={Gallego, Guillermo and Delbruck, Tobi and Orchard, Garrick Michael and Bartolozzi, Chiara and Taba, Brian and Censi, Andrea and Leutenegger, Stefan and Davison, Andrew and Conradt, Jorg and Daniilidis, Kostas and Scaramuzza, Davide},
  journal={IEEE Transactions on Pattern Analysis and Machine Intelligence}, 
  title={Event-based Vision: A Survey}, 
  year={2020},
  volume={},
  number={},
  pages={1-1},
  doi={10.1109/TPAMI.2020.3008413}}

% DVS dataset
@ARTICLE{10.3389/fnins.2016.00405,
AUTHOR={Hu, Yuhuang and Liu, Hongjie and Pfeiffer, Michael and Delbruck, Tobi},   
TITLE={DVS Benchmark Datasets for Object Tracking, Action Recognition, and Object Recognition},    
JOURNAL={Frontiers in Neuroscience},   
VOLUME={10},      
PAGES={405},     
YEAR={2016},      
URL={https://www.frontiersin.org/article/10.3389/fnins.2016.00405},       
DOI={10.3389/fnins.2016.00405},   
ISSN={1662-453X}   
}

% standard method
@inproceedings{DBLP:conf/cvpr/RebecqRKS19,
  author    = {Henri Rebecq and
               Ren{\'{e}} Ranftl and
               Vladlen Koltun and
               Davide Scaramuzza},
  title     = {Events-To-Video: Bringing Modern Computer Vision to Event Cameras},
  booktitle = {{IEEE} Conference on Computer Vision and Pattern Recognition, {CVPR}
               2019, Long Beach, CA, USA, June 16-20, 2019},
  pages     = {3857--3866},
  publisher = {Computer Vision Foundation / {IEEE}},
  year      = {2019},
  url       = {http://openaccess.thecvf.com/content\_CVPR\_2019/html/Rebecq\_Events-To-Video\_Bringing\_Modern\_Computer\_Vision\_to\_Event\_Cameras\_CVPR\_2019\_paper.html},
  doi       = {10.1109/CVPR.2019.00398},
  timestamp = {Mon, 30 Aug 2021 17:01:14 +0200},
  biburl    = {https://dblp.org/rec/conf/cvpr/RebecqRKS19.bib},
  bibsource = {dblp computer science bibliography, https://dblp.org}
}


@ARTICLE{7293235,
  author={Luo, Junwen and Coapes, Graeme and Mak, Terrence and Yamazaki, Tadashi and Tin, Chung and Degenaar, Patrick},
  journal={IEEE Transactions on Biomedical Circuits and Systems}, 
  title={Real-Time Simulation of Passage-of-Time Encoding in Cerebellum Using a Scalable FPGA-Based System}, 
  year={2016},
  volume={10},
  number={3},
  pages={742-753},
  doi={10.1109/TBCAS.2015.2460232}}

% UCF101
@article{Soomro2012UCF101AD,
  title={UCF101: A Dataset of 101 Human Actions Classes From Videos in The Wild},
  author={Khurram Soomro and Amir Roshan Zamir and Mubarak Shah},
  journal={ArXiv},
  year={2012},
  volume={abs/1212.0402}
}

% AutoML
@article{AutoML,
title = {AutoML: A survey of the state-of-the-art},
journal = {Knowledge-Based Systems},
volume = {212},
pages = {106622},
year = {2021},
issn = {0950-7051},
doi = {https://doi.org/10.1016/j.knosys.2020.106622},
url = {https://www.sciencedirect.com/science/article/pii/S0950705120307516},
author = {Xin He and Kaiyong Zhao and Xiaowen Chu},
keywords = {Deep learning, Automated machine learning (autoML), Neural architecture search (NAS), Hyperparameter optimization (HPO)},
abstract = {Deep learning (DL) techniques have obtained remarkable achievements on various tasks, such as image recognition, object detection, and language modeling. However, building a high-quality DL system for a specific task highly relies on human expertise, hindering its wide application. Meanwhile, automated machine learning (AutoML) is a promising solution for building a DL system without human assistance and is being extensively studied. This paper presents a comprehensive and up-to-date review of the state-of-the-art (SOTA) in AutoML. According to the DL pipeline, we introduce AutoML methods – covering data preparation, feature engineering, hyperparameter optimization, and neural architecture search (NAS) – with a particular focus on NAS, as it is currently a hot sub-topic of AutoML. We summarize the representative NAS algorithms’ performance on the CIFAR-10 and ImageNet datasets and further discuss the following subjects of NAS methods: one/two-stage NAS, one-shot NAS, joint hyperparameter and architecture optimization, and resource-aware NAS. Finally, we discuss some open problems related to the existing AutoML methods for future research.}
}

% Reinforcement Learning
@article{ReinforcementLearning,
  title={Simple statistical gradient-following algorithms for connectionist reinforcement learning},
  author={ Williams, Ronald J. },
  journal={Machine Learning},
  volume={8},
  number={3-4},
  pages={229-256},
  year={1992},
}
% assemblies
@article {Papadimitriou14464,
	author = {Papadimitriou, Christos H. and Vempala, Santosh S. and Mitropolsky, Daniel and Collins, Michael and Maass, Wolfgang},
	title = {Brain computation by assemblies of neurons},
	volume = {117},
	number = {25},
	pages = {14464--14472},
	year = {2020},
	doi = {10.1073/pnas.2001893117},
	publisher = {National Academy of Sciences},
	abstract = {Our expanding understanding of the brain at the level of neurons and synapses, and the level of cognitive phenomena such as language, leaves a formidable gap between these two scales. Here we introduce a computational system which promises to bridge this gap: the Assembly Calculus. It encompasses operations on assemblies of neurons, such as project, associate, and merge, which appear to be implicated in cognitive phenomena, and can be shown, analytically as well as through simulations, to be plausibly realizable at the level of neurons and synapses. We demonstrate the reach of this system by proposing a brain architecture for syntactic processing in the production of language, compatible with recent experimental results.Assemblies are large populations of neurons believed to imprint memories, concepts, words, and other cognitive information. We identify a repertoire of operations on assemblies. These operations correspond to properties of assemblies observed in experiments, and can be shown, analytically and through simulations, to be realizable by generic, randomly connected populations of neurons with Hebbian plasticity and inhibition. Assemblies and their operations constitute a computational model of the brain which we call the Assembly Calculus, occupying a level of detail intermediate between the level of spiking neurons and synapses and that of the whole brain. The resulting computational system can be shown, under assumptions, to be, in principle, capable of carrying out arbitrary computations. We hypothesize that something like it may underlie higher human cognitive functions such as reasoning, planning, and language. In particular, we propose a plausible brain architecture based on assemblies for implementing the syntactic processing of language in cortex, which is consistent with recent experimental results.},
	issn = {0027-8424},
	URL = {https://www.pnas.org/content/117/25/14464},
	eprint = {https://www.pnas.org/content/117/25/14464.full.pdf},
	journal = {Proceedings of the National Academy of Sciences}
}

% AER
@ARTICLE{aer,
  author={Boahen, K.A.},
  journal={IEEE Transactions on Circuits and Systems II: Analog and Digital Signal Processing}, 
  title={Point-to-point connectivity between neuromorphic chips using address events}, 
  year={2000},
  volume={47},
  number={5},
  pages={416-434},
  doi={10.1109/82.842110}}

% SCRNN
@article{scrnn,
  title={A New Spiking Convolutional Recurrent Neural Network (SCRNN) With Applications to Event-Based Hand Gesture Recognition},
  author={ Xing, Y.  and  Caterina, G. D.  and  Soraghan, J. },
  journal={Frontiers in Neuroscience},
  volume={14},
  pages={590164},
  year={2020},
}

% Slayer
@article{slayer,
  title={SLAYER: Spike Layer Error Reassignment in Time},
  author={ Shrestha, Sumit Bam  and  Orchard, Garrick },
  year={2018},
}

% ANN to SNN
@article{ann2snn,
  title={Efficient Processing of Spatio-Temporal Data Streams With Spiking Neural Networks},
  author={ Kugele, A.  and  Pfeil, T.  and  Pfeiffer, M.  and  Chicca, E. },
  journal={Frontiers in Neuroscience},
  volume={14},
  pages={439},
  year={2020},
}

% FSL survey
@article{fsl_survey, author = {Wang, Yaqing and Yao, Quanming and Kwok, James T. and Ni, Lionel M.}, title = {Generalizing from a Few Examples: A Survey on Few-Shot Learning}, year = {2020}, issue_date = {May 2021}, publisher = {Association for Computing Machinery}, address = {New York, NY, USA}, volume = {53}, number = {3}, issn = {0360-0300}, url = {https://doi.org/10.1145/3386252}, doi = {10.1145/3386252}, abstract = {Machine learning has been highly successful in data-intensive applications but is often hampered when the data set is small. Recently, Few-shot Learning (FSL) is proposed to tackle this problem. Using prior knowledge, FSL can rapidly generalize to new tasks containing only a few samples with supervised information. In this article, we conduct a thorough survey to fully understand FSL. Starting from a formal definition of FSL, we distinguish FSL from several relevant machine learning problems. We then point out that the core issue in FSL is that the empirical risk minimizer is unreliable. Based on how prior knowledge can be used to handle this core issue, we categorize FSL methods from three perspectives: (i) data, which uses prior knowledge to augment the supervised experience; (ii) model, which uses prior knowledge to reduce the size of the hypothesis space; and (iii) algorithm, which uses prior knowledge to alter the search for the best hypothesis in the given hypothesis space. With this taxonomy, we review and discuss the pros and cons of each category. Promising directions, in the aspects of the FSL problem setups, techniques, applications, and theories, are also proposed to provide insights for future research.1}, journal = {ACM Comput. Surv.}, month = {jun}, articleno = {63}, numpages = {34}, keywords = {meta-learning, one-shot learning, prior knowledge, Few-shot learning, small sample learning, low-shot learning} }

% Hierarchical GNN FSL
@ARTICLE{HGNNFSL,
  author={Chen, Cen and Li, Kenli and Wei, Wei and Zhou, Joey Tianyi and Zeng, Zeng},
  journal={IEEE Transactions on Circuits and Systems for Video Technology}, 
  title={Hierarchical Graph Neural Networks for Few-Shot Learning}, 
  year={2022},
  volume={32},
  number={1},
  pages={240-252},
  doi={10.1109/TCSVT.2021.3058098}}

% Relation Network FSL
@inproceedings{RNFSL,
  title={Learning to compare: Relation network for few-shot learning},
  author={Sung, Flood and Yang, Yongxin and Zhang, Li and Xiang, Tao and Torr, Philip HS and Hospedales, Timothy M},
  booktitle={Proceedings of the IEEE conference on computer vision and pattern recognition},
  pages={1199--1208},
  year={2018}
}

% NEF
@article{NEF,
  author    = {Michael G. Paulin},
  title     = {Neural Engineering: Computation, Representation and Dynamics in Neurobiological
               Systems: Chris Eliasmith, Charles Anderson; {MIT} Press (December
               2003), {ISBN:} 0262050714},
  journal   = {Neural Networks},
  volume    = {17},
  number    = {3},
  pages     = {461--463},
  year      = {2004},
  url       = {https://doi.org/10.1016/j.neunet.2004.01.002},
  doi       = {10.1016/j.neunet.2004.01.002},
  timestamp = {Sun, 28 May 2017 13:18:21 +0200},
  biburl    = {https://dblp.org/rec/journals/nn/Paulin04.bib},
  bibsource = {dblp computer science bibliography, https://dblp.org}
}

@article{wu2022brain,
  title={Brain-inspired global-local learning incorporated with neuromorphic computing},
  author={Wu, Yujie and Zhao, Rong and Zhu, Jun and Chen, Feng and Xu, Mingkun and Li, Guoqi and Song, Sen and Deng, Lei and Wang, Guanrui and Zheng, Hao and others},
  journal={Nature Communications},
  volume={13},
  number={1},
  pages={1--14},
  year={2022},
  publisher={Nature Publishing Group}
}
