# Supplementary material for: The spike gating flow: A hierarchical structure-based spiking neural network for online gesture recognition
Source: Front Neurosci. 2022 Nov 2;16:923587. doi: 10.3389/fnins.2022.923587 (PMC9667043; doi:10.3389/fnins.2022.923587)
Supplement: Supplementary file 1 [file Data_Sheet_1.ZIP › SGF_code_submit/cfg.py]

code_path = '/your_path/SGF_submit'
data_path = '/your_path/dvs_data'
# make sure the dir of DvsGesture folder is /your_path/dvs_data/DvsGesture
