# Supplementary material for: The spike gating flow: A hierarchical structure-based spiking neural network for online gesture recognition
Source: Front Neurosci. 2022 Nov 2;16:923587. doi: 10.3389/fnins.2022.923587 (PMC9667043; doi:10.3389/fnins.2022.923587)
Supplement: Supplementary file 1 [file Data_Sheet_1.ZIP › SGF_code_submit/logger.py]

class Logger(object):

 def __init__(self, file_name):
    self.file_name = file_name


 def _write_log(self,level,msg):
    with open(self.file_name,"a") as log_file:
        log_file.write("[{0}] {1}\n".format(level,msg))

 def critial(self,msg):
    self._write_log("CRITIAL",msg)

 def error(self,msg):
    self._write_log("ERROR",msg)

 def warn(self,msg):
    self._write_log("WARN",msg)

 def info(self,msg):
    self._write_log("INFO",msg)

 def debug(self,msg):
    self._write_log("DEBUG",msg)        
