# Supplementary material for: The spike gating flow: A hierarchical structure-based spiking neural network for online gesture recognition
Source: Front Neurosci. 2022 Nov 2;16:923587. doi: 10.3389/fnins.2022.923587 (PMC9667043; doi:10.3389/fnins.2022.923587)
Supplement: Supplementary file 1 [file Data_Sheet_1.ZIP › SGF_code_submit/npy_to_txt.py]

import numpy as np
import cfg

if __name__ == "__main__":
    info = np.load(cfg.code_path+"/expert4_information.npy")
    np.savetxt(cfg.code_path+"/expert4_information_txt.txt", info)
    info = np.load(cfg.code_path+"/expert4_id.npy")
    np.savetxt(cfg.code_path+"/expert4_id_txt.txt", info)
