# Supplementary material for: The spike gating flow: A hierarchical structure-based spiking neural network for online gesture recognition
Source: Front Neurosci. 2022 Nov 2;16:923587. doi: 10.3389/fnins.2022.923587 (PMC9667043; doi:10.3389/fnins.2022.923587)
Supplement: Supplementary file 1 [file Data_Sheet_1.ZIP › SGF_code_submit/events_timeslices.py]

from __future__ import print_function
import bisect
import numpy as np

def expand_targets(targets, T=500, burnin=0):
    y = np.tile(targets.copy(), [T, 1, 1])
    y[:burnin] = 0
    return y


def one_hot(mbt, num_classes):
    out = np.zeros([mbt.shape[0], num_classes])
    out[np.arange(mbt.shape[0], dtype='int'), mbt.astype('int')] = 1
    return out


def find_first(a, tgt):
    return bisect.bisect_left(a, tgt)


def cast_evs(evs):
    ts = (evs[:, 0] * 1e6).astype('uint64')
    ad = (evs[:, 1:]).astype('uint64')
    return ts, ad

# def get_binary_frame(evs, size = (346,260), ds=1):
#     tr = sparse_matrix((2*evs[:,3]-1,(evs[:,1]//ds,evs[:,2]//ds)), dtype=np.int8, shape=size)
#     return tr.toarray()

def get_subsampled_coordinates(evs, ds_h, ds_w):
    x_coords = evs[:, 1] // ds_w
    y_coords = evs[:, 2] // ds_h
    if x_coords.dtype != np.int:
        x_coords = x_coords.astype(int)
    if y_coords.dtype != np.int:
        y_coords = y_coords.astype(int)
    return x_coords, y_coords


def get_binary_frame_np(arr, evs, ds_w=1, ds_h=1):
    x_coords, y_coords = get_subsampled_coordinates(evs, ds_h, ds_w)
    arr[x_coords, y_coords] = 2 * evs[:, 3] - 1


def get_binary_frame(arr, evs, ds_w=1, ds_h=1):
    x_coords, y_coords = get_subsampled_coordinates(evs, ds_h, ds_w)
    arr[x_coords, y_coords] = 1

def get_slice(times, addrs, start_time, end_time):
    try:
        idx_beg = find_first(times, start_time)
        idx_end = find_first(times[idx_beg:], end_time)+idx_beg
        return times[idx_beg:idx_end]-times[idx_beg], addrs[idx_beg:idx_end]
    except IndexError:
        raise IndexError("Empty batch found")
    
def get_event_slice(times, addrs, start_time, T, size = [128,128], ds = 1, dt = 1000):
    try:
        idx_beg = find_first(times, start_time)
        idx_end = find_first(times[idx_beg:], start_time+T*dt)+idx_beg
        return chunk_evs_pol_dvs(times[idx_beg:idx_end], addrs[idx_beg:idx_end], deltat=dt, chunk_size=T, size = size, ds_w=ds, ds_h=ds)
    except IndexError:
        raise IndexError("Empty batch found")

def get_tmad_slice(times, addrs, start_time, T):
    try:
        idx_beg = find_first(times, start_time)
        idx_end = find_first(times[idx_beg:], start_time+T)+idx_beg
        return np.column_stack([times[idx_beg:idx_end], addrs[idx_beg:idx_end]])
    except IndexError:
        raise IndexError("Empty batch found")

def get_time_surface(evs, invtau=1e-6, size=(346, 260, 2)):
    tr = np.zeros(size, 'int64') - np.inf

    for ev in evs:
        tr[ev[2], ev[1], ev[3]] = ev[0]

    a = np.exp(tr[:, :, 0] * invtau) - np.exp(tr[:, :, 1] * invtau)

    return a


def chunk_evs_dvs(evs, deltat=1000, chunk_size=500, size=[304, 240], ds_w=1, ds_h=1):
    t_start = evs[0, 0]
    ts = range(t_start + chunk_size, t_start + chunk_size * deltat, deltat)
    chunks = np.zeros([len(ts)] + size, dtype='int8')
    idx_start = 0
    idx_end = 0
    for i, t in enumerate(ts):
        idx_end += find_first(evs[idx_end:, 0], t)
        if idx_end > idx_start:
            get_binary_frame_np(chunks[i, ...], evs[idx_start:idx_end], ds_h=ds_h, ds_w=ds_w)
        idx_start = idx_end
    return chunks

def frame_evs(times, addrs, deltat=1000, duration=500, size=[240], downsample = [1]):
    t_start = times[0]
    ts = range(t_start, t_start + duration * deltat, deltat)
    chunks = np.zeros([len(ts)] + size, dtype='int8')
    idx_start = 0
    idx_end = 0
    for i, t in enumerate(ts):
        idx_end += find_first(times[idx_end:], t)
        if idx_end > idx_start:
            ee = addrs[idx_start:idx_end]
            ev = [(ee[:, i] // d).astype(np.int) for i,d in enumerate(downsample)]
            np.add.at(chunks, tuple([i]+ev), 1)
        idx_start = idx_end
    return chunks


def chunk_evs_pol_dvs(times, addrs, deltat=1000, chunk_size=500, size=[2, 304, 240], ds_w=1, ds_h=1):
    t_start = times[0]
    ts = range(t_start, t_start + chunk_size * deltat, deltat)
    chunks = np.zeros([len(ts)] + size, dtype='int8')
    idx_start = 0
    idx_end = 0
    for i, t in enumerate(ts):
        idx_end += find_first(times[idx_end:], t)
        if idx_end > idx_start:
            ee = addrs[idx_start:idx_end]
            pol, x, y = ee[:, 2], (ee[:, 0] // ds_w).astype(np.int), (ee[:, 1] // ds_h).astype(np.int)
            np.add.at(chunks, (i, pol, x, y), 1)
        idx_start = idx_end
    return chunks

def my_chunk_evs_pol_dvs(data, dt=1000, T=500, size=[2, 304, 240], ds=[4,4]):
    t_start = data[0][0]
    ts = range(t_start, t_start + T * dt, dt)
    chunks = np.zeros([len(ts)] + size, dtype='int8')
    idx_start = 0
    idx_end = 0
    for i, t in enumerate(ts):
        idx_end += find_first(data[idx_end:,0], t+dt)
        if idx_end > idx_start:
            ee = data[idx_start:idx_end,1:]
            pol, x, y = ee[:, 0], (ee[:, 1] // ds[0]).astype(np.int), (ee[:, 2] // ds[1]).astype(np.int)
            np.add.at(chunks, (i, pol, x, y), 1)
        idx_start = idx_end
    return chunks
