# Supplementary material for: The spike gating flow: A hierarchical structure-based spiking neural network for online gesture recognition
Source: Front Neurosci. 2022 Nov 2;16:923587. doi: 10.3389/fnins.2022.923587 (PMC9667043; doi:10.3389/fnins.2022.923587)
Supplement: Supplementary file 1 [file Data_Sheet_1.ZIP › SGF_code_submit/write_excel.py]

import os
import numpy as np
import xlwt
import xlrd
from xlutils.copy import copy

def write_excel(excel_name, exp_name, args, acc_list):
    # train_loss_list = [1.32, 1.543, 1.111, 1.098]

    if not os.path.exists(excel_name):
        base_row = 0
        wb = xlwt.Workbook(encoding='ascii')
        ws = wb.add_sheet('sheet1')
    else:
        base_row = blank_raw(excel_name)
        data = xlrd.open_workbook(excel_name, formatting_info=True)
        wb = copy(wb=data)
        ws = wb.get_sheet(0)

    ws.write(base_row, 0, exp_name)
    ws.write(base_row, 1, args)

    for i, acc in enumerate(acc_list):
        ws.write(base_row, i+2, acc)

    wb.save(excel_name)
    print("results saved in", excel_name)


def write_pattern_count(excel_name, exp_name, nnz_list, count_list):
    # train_loss_list = [1.32, 1.543, 1.111, 1.098]
    # val_loss_list = [1.32, 1.543, 1.111, 1.098]

    if not os.path.exists(excel_name):
        base_row = 0
        wb = xlwt.Workbook(encoding='ascii')
        ws = wb.add_sheet('sheet1')
    else:
        base_row = blank_raw(excel_name)
        data = xlrd.open_workbook(excel_name, formatting_info=True)
        wb = copy(wb=data)
        ws = wb.get_sheet(0)

    name_row = base_row + 1
    ptid_row = base_row + 2
    nnz_row = base_row + 3
    count_row = base_row + 4

    style = xlwt.XFStyle() 
    font = xlwt.Font() 
    font.colour_index = 2
    style.font = font
    ws.write(name_row, 0, exp_name, style)
    ws.write(ptid_row, 0, 'epoch')
    ws.write(nnz_row, 0, 'pattern_nnz')
    ws.write(count_row, 0, 'pattern_count')

    ptid_list = range(len(count_list))
    for i, e in enumerate(ptid_list):
        ws.write(ptid_row, i+1, int(e))

    for i, t in enumerate(nnz_list):
        ws.write(nnz_row, i+1, int(t))
    for i, t in enumerate(count_list):
        ws.write(count_row, i+1, int(t))

    wb.save(excel_name)
    print("results saved in", excel_name)

def write_pattern_curve_analyse_lstm(excel_name, sheet_name, exp_name, patterns, pattern_match_num, pattern_coo_nnz, pattern_nnz, pattern_inner_nnz,
                                                        pattern_num_memory_dict, pattern_num_cal_num_dict, pattern_num_coo_nnz_dict):
    # train_loss_list = [1.32, 1.543, 1.111, 1.098]
    # val_loss_list = [1.32, 1.543, 1.111, 1.098]

    # print(pattern_num_memory_dict)
    if len(patterns) > 200:
        patterns                 = patterns[:200]
        pattern_match_num        = pattern_match_num[:200]
        pattern_coo_nnz          = pattern_coo_nnz[:200]
        pattern_nnz              = pattern_nnz[:200]
        pattern_inner_nnz        = pattern_inner_nnz[:200]

    if not os.path.exists(os.path.dirname(excel_name)):
        os.makedirs(os.path.dirname(excel_name))

    if not os.path.exists(excel_name):
        base_row = 0
        wb = xlwt.Workbook(encoding='ascii')
        ws = wb.add_sheet(sheet_name)
    else:
        data = xlrd.open_workbook(excel_name, formatting_info=True)
        wb = copy(wb=data)
        if sheet_name in data.sheet_names():
            ws = wb.get_sheet(sheet_name)
        else:
            ws = wb.add_sheet(sheet_name)
        base_row = blank_row(excel_name,sheet_name)
            

    name_row = base_row + 1
    ptid_row = base_row + 2
    match_num_row = base_row + 3
    pt_nnz_row = base_row + 4
    coo_nnz_row = base_row + 5
    nnz_num_row = base_row + 6

    pattern_num_row = base_row + 8
    pattern_num_memory_row = base_row + 9
    pattern_num_cal_num_row = base_row + 10
    pattern_num_coo_nnz_row = base_row + 11


    ws.write(name_row, 0, exp_name)
    ws.write(ptid_row, 0, 'pattern id')
    ws.write(pt_nnz_row, 0, 'pattern nnz')
    ws.write(match_num_row, 0, 'match_num')
    ws.write(coo_nnz_row, 0, 'match_coo_nnz')
    ws.write(nnz_num_row, 0, 'match_nnz_num')

    ws.write(pattern_num_row, 0, 'pattern_num')
    ws.write(pattern_num_memory_row, 0, 'memory')
    ws.write(pattern_num_cal_num_row, 0, 'cal_num')
    ws.write(pattern_num_coo_nnz_row, 0, 'left_coo')

    ptid_list = range(len(patterns))
    for i, e in enumerate(ptid_list):
        ws.write(ptid_row, i+1, int(e))
    for i, t in enumerate(pattern_inner_nnz):
        ws.write(pt_nnz_row, i+1, int(t))
    for i, t in enumerate(pattern_match_num):
        ws.write(match_num_row, i+1, int(t))
    for i, t in enumerate(pattern_coo_nnz):
        ws.write(coo_nnz_row, i+1, int(t))
    for i, t in enumerate(pattern_nnz):
        ws.write(nnz_num_row, i+1, int(t))

    # ptnum_list = range(len(pattern_num_memory_dict))
    for i, p_num in enumerate(pattern_num_memory_dict.keys()):
        ws.write(pattern_num_row, i+1, int(p_num))

        if int(pattern_num_memory_dict[p_num]) == int(np.array([m for m in pattern_num_memory_dict.values()]).min()):
            style = xlwt.XFStyle() 
            font = xlwt.Font() 
            font.colour_index = 2
            style.font = font
            ws.write(pattern_num_memory_row, i+1, int(pattern_num_memory_dict[p_num]), style)
        else:
            ws.write(pattern_num_memory_row, i+1, int(pattern_num_memory_dict[p_num]))

        if int(pattern_num_cal_num_dict[p_num]) == int(np.array([m for m in pattern_num_cal_num_dict.values()]).min()):
            style = xlwt.XFStyle() 
            font = xlwt.Font() 
            font.colour_index = 2
            style.font = font
            ws.write(pattern_num_cal_num_row, i+1, int(pattern_num_cal_num_dict[p_num]), style)
        else:
            ws.write(pattern_num_cal_num_row, i+1, int(pattern_num_cal_num_dict[p_num]))

        ws.write(pattern_num_coo_nnz_row, i+1, int(pattern_num_coo_nnz_dict[p_num]))

    wb.save(excel_name)
    print("results saved in", excel_name)


def write_pattern_curve_analyse(excel_name, exp_name, patterns, pattern_match_num, pattern_coo_nnz, pattern_nnz, pattern_inner_nnz,
                                                        pattern_num_memory_dict, pattern_num_cal_num_dict, pattern_num_coo_nnz_dict):
    # train_loss_list = [1.32, 1.543, 1.111, 1.098]
    # val_loss_list = [1.32, 1.543, 1.111, 1.098]

    # print(pattern_num_memory_dict)
    if len(patterns) > 200:
        patterns                 = patterns[:200]
        pattern_match_num        = pattern_match_num[:200]
        pattern_coo_nnz          = pattern_coo_nnz[:200]
        pattern_nnz              = pattern_nnz[:200]
        pattern_inner_nnz        = pattern_inner_nnz[:200]

    if not os.path.exists(excel_name):
        base_row = 0
        wb = xlwt.Workbook(encoding='ascii')
        ws = wb.add_sheet('sheet1')
    else:
        base_row = blank_raw(excel_name)
        data = xlrd.open_workbook(excel_name, formatting_info=True)
        
        wb = copy(wb=data)
        ws = wb.get_sheet(0)

    name_row = base_row + 1
    ptid_row = base_row + 2
    match_num_row = base_row + 3
    pt_nnz_row = base_row + 4
    coo_nnz_row = base_row + 5
    nnz_num_row = base_row + 6

    pattern_num_row = base_row + 8
    pattern_num_memory_row = base_row + 9
    pattern_num_cal_num_row = base_row + 10
    pattern_num_coo_nnz_row = base_row + 11


    ws.write(name_row, 0, exp_name)
    ws.write(ptid_row, 0, 'pattern id')
    ws.write(pt_nnz_row, 0, 'pattern nnz')
    ws.write(match_num_row, 0, 'match_num')
    ws.write(coo_nnz_row, 0, 'match_coo_nnz')
    ws.write(nnz_num_row, 0, 'match_nnz_num')

    ws.write(pattern_num_row, 0, 'pattern_num')
    ws.write(pattern_num_memory_row, 0, 'memory')
    ws.write(pattern_num_cal_num_row, 0, 'cal_num')
    ws.write(pattern_num_coo_nnz_row, 0, 'left_coo')

    ptid_list = range(len(patterns))
    for i, e in enumerate(ptid_list):
        ws.write(ptid_row, i+1, int(e))
    for i, t in enumerate(pattern_inner_nnz):
        ws.write(pt_nnz_row, i+1, int(t))
    for i, t in enumerate(pattern_match_num):
        ws.write(match_num_row, i+1, int(t))
    for i, t in enumerate(pattern_coo_nnz):
        ws.write(coo_nnz_row, i+1, int(t))
    for i, t in enumerate(pattern_nnz):
        ws.write(nnz_num_row, i+1, int(t))

    # ptnum_list = range(len(pattern_num_memory_dict))
    for i, p_num in enumerate(pattern_num_memory_dict.keys()):
        ws.write(pattern_num_row, i+1, int(p_num))

        if int(pattern_num_memory_dict[p_num]) == int(np.array([m for m in pattern_num_memory_dict.values()]).min()):
            style = xlwt.XFStyle() 
            font = xlwt.Font() 
            font.colour_index = 2
            style.font = font
            ws.write(pattern_num_memory_row, i+1, int(pattern_num_memory_dict[p_num]), style)
        else:
            ws.write(pattern_num_memory_row, i+1, int(pattern_num_memory_dict[p_num]))

        if int(pattern_num_cal_num_dict[p_num]) == int(np.array([m for m in pattern_num_cal_num_dict.values()]).min()):
            style = xlwt.XFStyle() 
            font = xlwt.Font() 
            font.colour_index = 2
            style.font = font
            ws.write(pattern_num_cal_num_row, i+1, int(pattern_num_cal_num_dict[p_num]), style)
        else:
            ws.write(pattern_num_cal_num_row, i+1, int(pattern_num_cal_num_dict[p_num]))

        ws.write(pattern_num_coo_nnz_row, i+1, int(pattern_num_coo_nnz_dict[p_num]))

    wb.save(excel_name)
    print("results saved in", excel_name)


def write_test_acc(excel_name, exp_name, 
                        f1, val_loss, tps, preds, poses):
    # train_loss_list = [1.32, 1.543, 1.111, 1.098]
    # val_loss_list = [1.32, 1.543, 1.111, 1.098]

    # print(pattern_num_memory_dict)
    if not os.path.exists(excel_name):
        base_row = 0
        wb = xlwt.Workbook(encoding='ascii')
        ws = wb.add_sheet('sheet1')
        ws.write(base_row, 0, 'exp_name')
        ws.write(base_row, 1, 'f1')
        ws.write(base_row, 2, 'val_loss')
        ws.write(base_row, 3, 'tps')
        ws.write(base_row, 4, 'preds')
        ws.write(base_row, 5, 'poses')
        ws.write(base_row+1, 0, exp_name)
        ws.write(base_row+1, 1, float(f1))
        ws.write(base_row+1, 2, float(val_loss))
        ws.write(base_row+1, 3, int(tps))
        ws.write(base_row+1, 4, int(preds))
        ws.write(base_row+1, 5, int(poses))
    else:
        base_row = blank_raw(excel_name)
        data = xlrd.open_workbook(excel_name, formatting_info=True)
        wb = copy(wb=data)
        ws = wb.get_sheet(0)
        ws.write(base_row, 0, exp_name)
        ws.write(base_row, 1, float(f1))
        ws.write(base_row, 2, float(val_loss))
        ws.write(base_row, 3, int(tps))
        ws.write(base_row, 4, int(preds))
        ws.write(base_row, 5, int(poses))

    wb.save(excel_name)
    print("results saved in", excel_name)


def blank_raw(excel_name):
    wb = xlrd.open_workbook(excel_name)
    sheet1 = wb.sheet_by_index(0)
    rowNum = sheet1.nrows
    return rowNum

def blank_row(excel_name, sheet_name):
    wb = xlrd.open_workbook(excel_name)
    if sheet_name not in wb.sheet_names():
        rowNum = 0
    else:
        sheet1 = wb.sheet_by_name(sheet_name)
        rowNum = sheet1.nrows
    return rowNum


if __name__ == "__main__":

    train_loss_list = [1.32, 1.543, 1.111, 1.098]
    val_loss_list = [1.32, 1.543, 1.111, 1.098]
    for i in range(4):
        write_excel("test.xls", str(i), train_loss_list, val_loss_list)
