# Supplementary material for: The spike gating flow: A hierarchical structure-based spiking neural network for online gesture recognition
Source: Front Neurosci. 2022 Nov 2;16:923587. doi: 10.3389/fnins.2022.923587 (PMC9667043; doi:10.3389/fnins.2022.923587)
Supplement: Supplementary file 1 [file Data_Sheet_1.ZIP › SGF_code_submit/data/example/train_result.log]

[INFO] 0 training successful
[INFO] 1 training successful
[INFO] 1 training successful
[INFO] 2 training failed
[INFO] 2 training failed
[INFO] 3 training successful
[INFO] 3 training successful
[INFO] 4 training successful
[INFO] 4 training successful
[INFO] 5 training failed
[INFO] 5 training failed
[INFO] 6 training successful
[INFO] 6 training successful
[INFO] 7 training successful
[INFO] 7 training successful
[INFO] 8 training failed
[INFO] 8 training failed
[INFO] 9 training successful
[INFO] 9 training successful
[INFO] 10 training successful
[INFO] 10 training successful
[INFO] 11 training failed
[INFO] 11 training failed
[INFO] 12 training successful
[INFO] 12 training successful
[INFO] 13 training failed
[INFO] 13 training failed
[INFO] 14 training successful
[INFO] 14 training successful
[INFO] 15 training failed
[INFO] 15 training failed
[INFO] 16 training successful
[INFO] 16 training successful
[INFO] 17 training successful
[INFO] 17 training successful
[INFO] 18 training failed
[INFO] 18 training failed
[INFO] 19 training successful
[INFO] 19 training successful
[INFO] 20 training successful
[INFO] 20 training successful
[INFO] 21 training successful
[INFO] 21 training successful
[INFO] 22 training failed
[INFO] 22 training failed
[INFO] 23 training successful
[INFO] 23 training successful
[INFO] 24 training successful
[INFO] 24 training successful
[INFO] 25 training successful
[INFO] 25 training successful
[INFO] 26 training successful
[INFO] 26 training successful
[INFO] 27 training failed
[INFO] 27 training failed
[INFO] 28 training successful
[INFO] 28 training successful
[INFO] 29 training successful
[INFO] 29 training successful
[INFO] 30 training successful
[INFO] 30 training successful
[INFO] 31 training successful
[INFO] 31 training successful
[INFO] 32 training successful
[INFO] 32 training successful
[INFO] 33 training successful
[INFO] 33 training successful
[INFO] 34 training successful
[INFO] 34 training successful
[INFO] 35 training successful
[INFO] 35 training successful
[INFO] 36 training successful
[INFO] 37 training successful
[INFO] 38 training successful
[INFO] 39 training successful
[INFO] 40 training successful
[INFO] 41 training successful
[INFO] 42 training successful
[INFO] 43 training successful
[INFO] 44 training successful
[INFO] 45 training successful
[INFO] 46 training successful
[INFO] 47 training successful
[INFO] 48 training successful
[INFO] 49 training failed
[INFO] 50 training successful
[INFO] 51 training successful
[INFO] 52 training successful
[INFO] 53 training successful
[INFO] 54 training successful
[INFO] 55 training successful
[INFO] 56 training successful
[INFO] 57 training failed
[INFO] 58 training successful
[INFO] 59 training successful
[INFO] 60 training successful
[INFO] 61 training successful
[INFO] 62 training successful
[INFO] 63 training successful
[INFO] 64 training successful
[INFO] 65 training successful
[INFO] 66 training successful
[INFO] 67 training failed
[INFO] 68 training successful
[INFO] 69 training successful
[INFO] 70 training successful
[INFO] 71 training successful
[INFO] 72 training successful
[INFO] 73 training successful
[INFO] 74 training failed
[INFO] 75 training successful
[INFO] 76 training successful
[INFO] 77 training successful
[INFO] 78 training successful
[INFO] 79 training successful
[INFO] 80 training successful
[INFO] 81 training successful
[INFO] 82 training successful
[INFO] 83 training successful
[INFO] 84 training successful
[INFO] 85 training successful
[INFO] 86 training successful
[INFO] 87 training successful
[INFO] 88 training successful
[INFO] 89 training successful
[INFO] 90 training successful
[INFO] 91 training successful
[INFO] 92 training successful
[INFO] 93 training failed
[INFO] 94 training successful
[INFO] 95 training failed
[INFO] 96 training successful
[INFO] 97 training successful
