# Supplementary material for: The spike gating flow: A hierarchical structure-based spiking neural network for online gesture recognition
Source: Front Neurosci. 2022 Nov 2;16:923587. doi: 10.3389/fnins.2022.923587 (PMC9667043; doi:10.3389/fnins.2022.923587)
Supplement: Supplementary file 1 [file Data_Sheet_1.ZIP › SGF_code_submit/data/example/UnitC_information.txt]

0 0 1 1 0 1 0 1
0 0 0 1 0 0 0 1
0 1 1 1 1 0 1 1
0 0 0 1 0 0 0 1
0 1 1 1 1 1 1 1
0 0 1 0 0 1 0 0
0 1 1 0 1 1 0 0
0 1 0 0 0 1 0 0
0 0 1 1 1 0 0 1
0 0 0 1 0 0 0 1
0 1 0 0 0 1 0 0
0 1 1 0 0 1 0 0
0 1 1 1 0 1 1 1
0 1 0 1 0 0 1 1
0 0 0 0 0 0 0 0
1 0 1 1 1 0 1 1
0 0 1 1 0 1 0 1
1 0 0 0 1 0 0 0
0 1 1 1 0 1 0 1
0 0 1 1 1 0 0 1
0 1 1 1 0 1 1 1
1 0 0 0 1 0 0 0
1 0 0 1 1 0 0 1
0 0 0 1 0 0 0 1
1 1 1 1 1 1 0 1
0 1 1 0 1 1 0 0
0 1 0 1 0 0 1 1
0 0 1 0 0 1 0 0
0 1 0 1 0 0 1 1
0 1 0 1 0 1 1 1
0 0 0 1 0 0 0 1
0 1 0 1 0 0 1 1
1 0 0 0 1 0 0 0
1 0 0 1 1 0 1 1
1 0 0 0 0 0 1 0
0 1 0 1 0 1 0 1
0 0 0 0 0 0 0 0
0 0 0 0 0 0 0 0
0 0 0 1 0 0 0 1
0 0 0 0 0 0 0 0
0 0 0 1 0 0 0 1
0 1 0 0 0 1 0 0
1 0 1 0 1 1 0 0
1 1 0 1 0 1 1 1
0 1 0 0 0 0 1 0
1 0 0 0 0 0 1 0
0 0 0 1 0 0 0 1
0 0 1 0 1 0 0 0
1 1 1 1 1 1 1 1
0 0 0 0 0 0 0 0
0 1 1 0 1 1 0 0
1 0 1 0 1 1 0 0
0 1 0 0 0 1 1 0
1 0 0 0 1 0 0 0
1 0 0 0 0 0 1 0
0 0 1 1 1 0 0 1
0 1 0 0 0 0 1 0
0 0 1 1 1 0 0 1
0 1 0 1 0 0 1 1
0 1 1 0 0 1 1 0
0 1 1 0 0 1 1 0
1 0 0 0 0 0 1 0
0 1 0 1 0 1 0 1
0 1 0 0 0 0 1 0
1 0 0 0 1 0 0 0
0 1 1 0 0 1 1 0
0 0 0 1 0 0 0 1
0 1 0 0 0 1 0 0
1 1 0 1 0 1 1 1
0 0 0 1 0 0 0 1
0 1 1 1 1 1 1 1
0 1 0 0 0 0 1 0
0 0 0 0 0 0 0 0
0 1 0 1 0 1 0 1
0 0 0 1 0 0 0 1
1 0 0 0 1 0 0 0
0 1 1 0 0 1 1 0
0 1 0 0 0 0 1 0
0 0 0 0 0 0 0 0
0 0 0 1 0 0 0 1
0 0 1 0 1 0 0 0
0 0 1 1 0 1 0 1
0 0 0 0 0 0 0 0
0 1 0 0 0 1 0 0
0 0 0 1 0 0 0 1
1 1 0 0 1 0 1 0
1 1 1 1 1 1 1 1
0 1 0 0 0 1 0 0
0 0 0 0 0 0 0 0
1 0 1 0 1 1 0 0
0 1 0 1 0 0 1 1
1 1 1 1 1 1 0 1
0 1 0 1 0 1 0 1
0 1 1 0 0 1 0 0
1 0 0 0 1 0 1 0
0 0 0 1 0 0 0 1
0 0 1 0 1 0 0 0
0 1 0 1 0 0 1 1
0 0 0 0 0 0 0 0
1 0 0 1 0 0 1 1
1 0 0 0 1 0 0 0
0 0 0 0 0 0 0 0
1 0 1 0 1 1 0 0
0 0 1 0 0 1 0 0
0 0 0 0 0 0 0 0
0 0 0 0 0 0 0 0
0 0 0 0 0 0 0 0
0 0 0 0 0 0 0 0
1 0 1 0 1 1 0 0
0 0 1 0 0 1 0 0
1 0 1 0 1 1 1 0
0 0 0 0 0 0 0 0
0 0 0 1 0 0 0 1
1 0 0 0 0 0 1 0
0 0 0 0 0 0 0 0
0 0 0 0 0 0 0 0
0 0 0 0 0 0 0 0
1 0 0 0 1 0 0 0
1 0 1 0 1 1 1 0
0 0 0 0 0 0 0 0
1 1 0 1 1 1 0 1
0 1 0 0 0 0 1 0
1 1 0 0 1 1 0 0
0 0 0 0 0 0 0 0
0 0 0 1 0 0 0 1
0 0 1 0 0 1 0 0
0 0 0 0 0 0 0 0
0 0 1 0 1 1 0 0
1 1 1 0 1 0 1 0
0 1 1 1 0 1 0 1
0 0 0 0 0 0 0 0
0 0 0 0 0 0 0 0
0 0 0 1 0 0 0 1
1 1 0 1 1 0 1 1
1 0 1 0 1 1 1 0
0 1 0 1 0 1 0 1
1 0 0 0 1 0 0 0
0 0 0 0 0 0 0 0
1 1 1 0 1 0 1 0
1 0 1 0 1 1 0 0
1 0 0 1 1 0 1 1
1 0 0 0 0 0 1 0
0 1 0 0 0 1 0 0
0 0 0 1 0 0 0 1
0 0 0 1 0 0 0 1
0 0 0 0 0 0 0 0
1 1 1 0 1 1 1 0
0 0 0 0 0 0 0 0
0 0 0 0 0 0 0 0
1 0 0 1 1 0 1 1
0 1 0 0 0 0 1 0
1 0 0 0 0 0 1 0
1 0 0 0 1 0 1 0
1 1 0 0 1 0 1 0
0 1 1 0 1 1 0 0
0 0 0 0 0 0 0 0
1 0 0 0 0 0 1 0
1 0 0 0 1 0 0 0
0 0 1 0 0 1 0 0
1 0 0 0 1 0 1 0
1 1 0 1 1 0 1 1
0 1 1 0 1 1 0 0
1 0 0 0 0 0 1 0
0 0 1 0 0 1 0 0
0 0 0 0 0 0 0 0
0 0 0 0 0 0 0 0
1 0 0 0 0 0 1 0
1 1 1 0 1 0 1 0
1 0 1 0 1 1 0 0
0 1 1 0 1 1 0 0
0 1 0 1 0 1 0 1
1 1 0 1 1 0 1 1
1 0 0 1 0 0 1 1
0 0 1 0 1 1 0 0
0 0 1 0 0 1 0 0
0 1 1 1 1 1 0 1
0 0 0 0 0 0 0 0
1 0 0 0 1 0 0 0
0 0 0 0 0 0 0 0
0 0 0 0 0 0 0 0
0 1 0 1 0 1 0 1
0 0 0 0 0 0 0 0
0 0 0 1 0 0 0 1
1 0 0 0 1 0 0 0
1 1 1 0 1 1 1 0
1 0 0 0 1 0 0 0
0 0 0 0 0 0 0 0
1 0 0 1 1 0 1 1
1 0 0 0 0 0 1 0
1 1 0 0 1 1 0 0
1 0 1 0 1 0 0 0
1 0 0 0 1 0 0 0
1 0 1 0 1 0 0 0
1 0 0 1 0 0 1 1
0 0 0 0 0 0 0 0
1 1 0 0 1 1 0 0
1 0 0 0 1 0 1 0
1 0 1 0 1 0 1 0
1 0 0 0 1 0 1 0
0 0 0 0 0 0 0 0
1 0 1 0 1 1 1 0
1 0 0 1 0 0 1 1
1 1 1 0 1 1 0 0
0 0 0 0 0 0 0 0
1 1 0 0 0 0 1 0
0 1 0 1 0 1 0 1
0 0 0 0 0 0 0 0
1 0 1 0 1 1 0 0
1 0 0 0 1 0 1 0
1 0 0 0 1 0 1 0
1 0 0 0 1 0 1 0
1 1 0 1 0 0 1 1
1 0 0 0 1 0 1 0
1 0 0 1 1 0 1 1
1 0 0 0 1 0 0 0
1 0 0 0 0 0 1 0
1 0 0 0 1 0 1 0
0 0 0 0 0 0 0 0
1 0 0 1 1 0 1 1
0 0 1 0 1 0 0 0
1 0 0 1 1 0 1 1
1 1 1 0 1 1 0 0
1 0 0 0 1 0 1 0
1 0 0 1 0 0 1 1
0 1 0 1 0 0 1 1
1 0 0 1 1 0 0 1
1 0 1 1 0 1 1 1
0 0 0 1 0 0 0 1
1 0 0 1 1 0 1 1
1 1 0 1 0 0 1 1
1 0 0 1 1 0 0 1
1 0 1 0 1 1 1 0
1 0 0 0 1 0 1 0
1 0 0 0 1 0 0 0
1 0 0 0 1 0 1 0
1 0 0 0 1 0 0 0
1 0 1 1 0 1 1 1
0 0 0 0 0 0 0 0
1 0 0 0 1 0 1 0
1 0 0 0 1 0 1 0
1 0 1 0 0 1 1 0
1 0 0 1 1 0 0 1
0 0 0 1 0 0 0 1
1 0 1 0 1 0 1 0
1 0 0 0 1 0 1 0
1 0 0 0 1 0 1 0
1 1 1 0 1 1 0 0
1 0 0 0 1 0 1 0
1 0 0 0 1 0 1 0
1 0 0 0 1 0 1 0
1 0 0 1 1 0 0 1
1 1 0 0 1 0 1 0
1 0 0 1 1 0 0 1
1 1 0 0 0 0 1 0
1 1 0 1 1 0 1 1
1 0 0 0 1 0 1 0
1 0 0 1 1 0 1 1
1 0 0 1 1 0 0 1
1 0 1 0 1 1 1 0
1 0 0 1 1 0 0 1
1 0 0 0 1 0 1 0
1 0 0 1 1 0 1 1
0 1 0 1 0 1 0 1
0 0 0 0 0 0 0 0
1 0 0 0 1 0 1 0
1 0 1 1 0 1 1 1
1 0 1 0 1 1 1 0
1 0 0 1 1 0 0 1
1 0 0 0 1 0 0 0
1 0 1 0 1 1 1 0
1 0 0 0 0 0 1 0
1 0 1 1 1 0 1 1
1 0 0 1 1 0 1 1
1 0 1 1 1 0 0 1
1 0 0 0 1 0 1 0
1 0 0 0 1 0 1 0
1 0 1 0 1 0 1 0
1 0 0 0 1 0 1 0
1 0 0 0 1 0 0 0
0 0 0 0 0 0 0 0
0 0 0 1 0 0 0 1
1 0 0 0 1 0 1 0
1 0 0 0 1 0 1 0
1 0 0 0 1 0 1 0
1 0 0 0 1 0 1 0
1 0 0 0 1 0 1 0
1 1 0 1 1 0 1 1
1 0 0 1 1 0 1 1
1 0 0 1 1 0 1 1
1 1 0 0 1 0 1 0
1 0 0 1 1 0 1 1
1 0 0 0 0 0 1 0
1 0 1 0 1 0 1 0
0 0 0 1 0 0 0 1
